# Supplementary material for: Power calculations for cluster randomized trials (CRTs) with right-truncated Poisson-distributed outcomes: a motivating example from a malaria vector control trial
Source: Int J Epidemiol. 2020 Feb 3;49(3):954–62. doi: 10.1093/ije/dyz277 (PMC7394957; doi:10.1093/ije/dyz277)
Supplement: dyz277_Supplementary_Data [file dyz277_supplementary_data.zip]

Archive with 4 entries (3 files):
- dyz277-Suppl_Data/
- dyz277-Suppl_Data/ije-2019-05-0641-File007.csv
- dyz277-Suppl_Data/ije-2019-05-0641-File005.csv
- dyz277-Suppl_Data/ije-2019-05-0641-File006.csv
