# Supplementary material for: Power calculations for cluster randomized trials (CRTs) with right-truncated Poisson-distributed outcomes: a motivating example from a malaria vector control trial
Source: Int J Epidemiol. 2020 Feb 3;49(3):954–62. doi: 10.1093/ije/dyz277 (PMC7394957; doi:10.1093/ije/dyz277)
Supplement: dyz277_Supplementary_Data [file dyz277_supplementary_data.zip › dyz277-Suppl_Data/ije-2019-05-0641-File005.csv]

#######################################################################################################
# Preliminary Information
#######################################################################################################
# Load required packages
install.packages("truncdist","lme4","lmerTest","parallel","doParallel")
rate.vec <- 1.25 # The rate of malaria acquistion per year
cluster.number <- c(30,30,60,90,110) # number of clusters
cluster.size <- c(15,45,35,40,40) # meansample size per cluster
effect.size <- 0.3
var.co <- c(0.05,0.1,0.2,0.3,0.4)
t.vec <- c(1, Inf)
# Prespecifications
pre.info <- data.frame(cbind(rate.vec,
cluster.number,
cluster.size,
effect.size,
var.co))
pre.spec <- pre.info[rep(1:nrow(pre.info),each=2),]
t.point <- rep(t.vec, times=nrow(pre.info))
atsb.simulate.input <- cbind(pre.spec, t.point)
colnames(atsb.simulate.input) <-c("rate",
"cluster_number",
"cluster_size",
"effect.size",
"cluster_var",
"truncation")
dim(atsb.simulate.input)
#######################################################################################################
# Simulate data
#######################################################################################################
set.seed(101019)
atsb.simulate <- function(rate,
c,
c.s,
e.s,
var.co,
t)
{
alpha <- 0.05
# rate=1.25; c=24; c.s=20; e.s=0.3; var.co=0.05; t=1
##### Randomise equally
randomisation <- sample(1:c,
size=c/2,
replace=FALSE,
prob=rep(0.5,rep(c)))
clust.id <-1:c
Trt.assign <- ifelse(clust.id %in% randomisation,
1,
0)
data.step_1 <- data.frame(clust.id,
Trt.assign)
colnames(data.step_1) <- c("cluster_id",
"Trt")
# Sample size for each cluster
persons <- rpois(n=c,
lambda=c.s)# number of person per cluster
# cluster id for persons
cluster_persons <- rep(1:length(clust.id),
rep(persons))
length(cluster_persons)
# Create ID for each person across all clusters
id_person <- seq(from=1,
to=sum(persons),
by=1)
# Create BLUP
blup_co <- rnorm(n=length(clust.id),
mean=0,
sd=sqrt(var.co))
blup_co_person <- rep(blup_co,
rep(persons))
data.step_2 <- data.frame(cluster_persons,
id_person,
blup_co_person)
colnames(data.step_2) <- c("cluster_id",
"person_id",
"c0")
# Create data
data <- merge(data.step_1,
data.step_2,
by="cluster_id")
#######################################################################################################
# Simulate data taking into account truncation upto t
#######################################################################################################
# First recall lambda <- exp(Bo + Btrt +co).
# "co" is BLUP with mean zero. Adds to variance NOT mean so accounts for overdispersion.
# lambda <- exp(Bo + Btrt)exp(co).
# Recall exp(Bo) is rate for control group
# Recall exp(Bo)*(1-es) is rate for atsb group
data$lambda <- ifelse(data$Trt==0,
rate*exp(data$c0),
rate*(1-e.s)*exp(data$c0))
data$trunc <- t
# Now sample from untruncated and truncated distribution.
require(truncdist)
for (i in 1:nrow(data))
{
data$event_trunc[i] <- rtrunc(n=1,
spec="pois",
a = -Inf,
b = t,
lambda=data$lambda[i])
}
################################################################################################
# Simulated data with hierarchy BUT no truncation
################################################################################################
require(lme4)
require(lmerTest)
if (unique(data$trunc)==Inf)
{
poi.model <- glmer(event_trunc ~Trt + (1|cluster_id),
data=data,
family="poisson")
poi.multi <- summary(poi.model)
poi.multi.est <- coef(poi.multi)["Trt",
"Estimate"]
poi.multi.pvalue <- coef(poi.multi)["Trt",
"Pr(>|z|)"]
}else{
poi.model <- glmer(event_trunc ~Trt + (1|cluster_id),
data=data,
family="binomial")
poi.multi <- summary(poi.model)
poi.multi.est <- coef(summary(poi.multi))["Trt",
"Estimate"]
poi.multi.pvalue <- coef(summary(poi.multi))["Trt",
"Pr(>|z|)"]
}
# Summarise results
poi.multi.est <- coef(summary(poi.multi))["Trt",
"Estimate"]
poi.multi.pvalue <- coef(summary(poi.multi))["Trt",
"Pr(>|z|)"]
poi.multi.boolen <- (poi.multi.est < 0
&&
poi.multi.pvalue <= alpha) # T or F boolen
# Output
persons.control <- nrow(data[data$Trt==0,])
persons.atsb <- nrow(data[data$Trt==1,])
output <- c(persons.control,
persons.atsb,
poi.multi.boolen)
return(output)
}
require(parallel)
require(doParallel)
no_cores=detectCores()-2 # number of cores less two
registerDoParallel(cores=no_cores)
n.sims <- 1000 # Number of simulated samples
output.data <- foreach(i=1:nrow(atsb.simulate.input),
.combine='rbind') %:%
foreach(icount(n.sims),
.combine=rbind,.packages=c("truncdist", "lmerTest","lme4") ) %dopar% {
rate <- atsb.simulate.input[i,1]
c <- atsb.simulate.input[i,2] # cluster_number
c.s <- atsb.simulate.input[i,3] # cluster_size
e.s <- atsb.simulate.input[i,4] # effect_size
var.co <- atsb.simulate.input[i,5] # cluster_var
t <- atsb.simulate.input[i,6] # truncation
alpha <- 0.05
atsb.simulate(rate=rate,
c=c,
c.s=c.s,
e.s=e.s,
var.co=var.co,
t=t)}
# number of datasets
no.datasets <- nrow(output.data)/n.sims
results.consolidated <- data.frame(matrix(ncol = 3,
nrow =no.datasets))
for (m in 1:no.datasets)
{
results.consolidated[m,]=t(data.frame(apply(data.frame(output.data[(n.sims*(m-1)+1): (m*n.sims),1:3]),
2,
mean)))
}
power.df <- data.frame(atsb.simulate.input,
results.consolidated)
colnames(power.df) <-c("rate",
"cluster_number",
"cluster_size",
"effect_size",
"cluster_var",
"truncation (T)",
"persons.control",
"persons.atsb",
"poi.multi.boolen")
power.df
