# Supplementary material for: Power calculations for cluster randomized trials (CRTs) with right-truncated Poisson-distributed outcomes: a motivating example from a malaria vector control trial
Source: Int J Epidemiol. 2020 Feb 3;49(3):954–62. doi: 10.1093/ije/dyz277 (PMC7394957; doi:10.1093/ije/dyz277)
Supplement: dyz277_Supplementary_Data [file dyz277_supplementary_data.zip › dyz277-Suppl_Data/ije-2019-05-0641-File006.csv]

/* trucnacted poison trial simulation */,,
/* evaluation using mixed effect model log link */,,
/* the macro action, will provide result for each scenario setting */,,
/* the simulations will be carried out in chucks of studies batches and */,,
/* results will be stag up */,,
/* step 1: simulate lambda for each household within cluster */,,
/* step 2: calculate pdf for the truncate poisson */,,
/* step 3: simulate event count for each child in the household */,,
/* step 4: nlmix */,,
,,
/* please do not modify names of parameters and variables */,,
/* program will not run */,,
,,
,,
/* this program specialised in children stay only 4 months and switch */,,
/* in this case maxcount = the max count in 4 months */,,
/* to implement this, the simulation the yearly rate -> 4 month rate */,,
/* rate=rate/4 in simulation and in estimation */,,
,,
/* caluclation of the pdf of the truncate Poisson for simulaiton */,,
options nosource nonotes nomprint nosymbolgen	/* turn off macro debuging and printing */,,
/* when you want to see the macro in action, get rid */,,
/* of prefex no */ ,,
,,
%let mydir=C:\Users\lmwandig\Desktop\SAS simulations\kenya\noswitch\trunc_6	/* directory for program */,,
,,
/* I use &mydir\data for storage of output data set */,,
/* &nydur\Listings for output */ ,,
,,
libname trunc_6 "&mydir";,,
,,
%macro TrunPoisson	,,
,,
data TrunP	set lambda	,,
keep sim cluster trt house prob0-prob&maxcount	,,
array px {*} prob0-prob&maxcount	,,
maxcount=&maxcount	,,
/* calculate the pdf */,,
upper=&maxcount+1	,,
total=cdf("poisson",&maxcount,lambda);,,
meanx=0	,,
ssx=0	,,
do j=1 to upper	,,
y=j-1	,,
px{j}=pdf("poisson",y,lambda)/total; /*conditional prob. restricted to <=maxcount */,,
,,
end		,,
run	,,
,,
%mend	,,
/* formulation of pdf of poission */,,
%macro pdf(k=)	,,
( lambda**&k )*exp(-lambda)/gamma(&k+1),,
%mend	,,
,,
/* calculating the cdf of possion upto truncate point */,,
%macro cdf	,,
cdf=0	,,
do n=0 to &maxcount	,,
pdfnow=%pdf(k=n)	,,
,cdf=cdf+pdfnow	,
end	,,
%mend	,,
,,
%macro mmixed	,,
/* only one level random effects */,,
,,
title "Truncated poisson, only cluster random effects ";,,
ods select none	,,
ods output ParameterEstimates=Pout	,,
proc nlmixed data=sim	by sim	,,
parms a0=0.3 a1=0 sdc=0.2	,,
Lograte=a0 + a1 *(trt=1)	,,
/* log link effect and random effect */,,
Logratenow=lograte + Cluster_u	,,
lambda =exp(Logratenow)	,,
%cdf	,,
pdfnow=%pdf(k=event)	/* pdf of Poisson */,,
ll=log(pdfnow/cdf)	/* log likelihood of truncated Poisson */,,
model event ~ general(ll)	,,
/* the hierachy of the 2 level random effects */,,
random Cluster_u ~ normal(0,sdc) subject = cluster;,,
,,
run	,,
ods select all	,,
data testing	set pout	,,
label sig="significant" success="sig & effect>0.3" RateRatio="est effect" sc="cluster var" sh="house var";,,
where parameter="a1";,,
lambda=&lambda	effect=&effect	sc=&sc	sh=&sh	,,
sig=(estimate<0)*(probt<0.05)	,,
success=sig*(estimate<log(0.7))	/* rquired 30% effect */,,
RateRatio=exp(estimate)	,,
run	,,
,,
data sdc	set pout	,,
keep sim sdc	,,
where parameter="sdc";,,
sdc=estimate	,,
run	,,
,,
/* keep all the output parameters */,,
data testing	merge testing sdc	by sim	,,
run	,,
,,
data EstKeep	set EstKeep testing	run	/* saving estimate for each simulation */,,
,,
,,
%mend	,,
,,
,,
,,
%macro action( nc=16,nh=26,np=10,lambda=2, effect=0.3, sc=4/7, sh=2/7, maxcount=8 );,,
/* generate rate parameters */,,
/* chopping up the simulation into groups of 50 */,,
data Estkeep	set _null_	,,
run	/* save the result of nlmixed for each batch */,,
,,
data _null_	,,
step=ceil(&nsim/&stepsize)	,,
," call symput(""step"",step)	, , run;, ,, %do group=1 %to &step;,, data _null_;,, , simstart=(&group-1)*&stepsize+1;, , simend=&group*&stepsize;, , call symput(""simstart"",simstart)	, , call symput(""simend"",simend)	, , run;, data lambda; keep sim cluster trt house lambda;,, seed=1010+88*&group+3; /* change seed for each batch */,, ,do sim=&simstart to &simend;, ,do cluster=1 to &nc;, , if cluster<=&nc/2 then trt=0;, ,,else trt=1; , uc=sqrt(&sc)*normal(seed ); /* cluster random effect */, ,,rate=(trt=0)*&lambda +(trt=1)*&lambda*(1-&effect); do house=1 to &nh;,, uh=sqrt(&sh)*normal(seed) ;,, lambda=rate*exp(u…	,, run;,, /* keeping result */,, %mend; ,, /* only cluster level random effects */,, Data resultall; set _null_; run;,, ,, ,, %let nsim=1000; /* numnber of simulation */,, %let stepsize=25; /* in chunks of 25 studies */,, ,, /* sc=0.05 */ ,, %action( nc=25,nh=1,np=10,lambda=2.7, effect=0.3, sc=0.05, sh=0, maxcount=6 )	,, ,, /* sc=0.1 */,, %action( nc=30,nh=1,np=30,lambda=2.7, effect=0.3, sc=0.1, sh=0, maxcount=6 )	,, ,, /* sc=0.2 */,, %action( nc=55,nh=1,np=20,lambda=2.7, effect=0.3, sc=0.2, sh=0, maxcount=6 )	,, ,, /* sc=0.3 */,, %action( nc=80,nh=1,np=30,lambda=2.7, effect=0.3, sc=0.3, sh=0, maxcount=6 )	,, ,, /* sc= 0.4 */,, %action( nc=110,nh=1,np=25,lambda=2.7, effect=0.3, sc=0.4, sh=0, maxcount=6 )	,, ,, ,, /*--- you can keep adding scenarios ----------------------------*/,, /* saving the result, you need to change dataset name, to avoid overwriting saved */",,
/* old results */,,
data trunc_6.noswitch	set resultall	run	,,
,,
ods rtf file="&mydir\trunc_6_noswitch.doc";,,
title "&nsim simulation truncated Poisson, cluster level random effect";,,
,,
data _temp	set trunc_6.noswitch	,,
label Rate="assumed rate ratio";,,
Rate=1-effect	,,
run	,,
proc print data=_temp label	,,
id lambda effect Rate	var nc nh np sc sh rateratio std sig success est_varc	,,
run	,,
ods rtf close	,,
